# Supplementary material for: Antiepileptic Drugs for De Novo Seizure Prevention After Craniotomy: A Systematic Review and Network Meta-Analysis of Current Evidence
Source: J Clin Med. 2025 Nov 5;14(21):7854. doi: 10.3390/jcm14217854 (PMC12608386; doi:10.3390/jcm14217854)
Supplement: Supplementary file 1 [file jcm-14-07854-s001.zip]

Archive with 2 entries (2 files):
- Supplementary File Table S1.pdf
- Supplementary File Table S2, S3 Figure S1.pdf
